# Supplementary material for: A Multi-Locus Association Model Framework for Nested Association Mapping With Discriminating QTL Effects in Various Subpopulations
Source: Front Genet. 2021 Jan 18;11:590012. doi: 10.3389/fgene.2020.590012 (PMC7848182; doi:10.3389/fgene.2020.590012)
Supplement: Supplementary file 2 [file Table_1.XLSX]

## Sheet: Sheet1
Table S1 QTL cluster for days to anthesis trait
QTL cluster	Chr.	QTL	Population	interval		effect		QTL cluster	Chr.	QTL	Population	interval		effect
1	1	QTL101	21	47.31	64.31	-0.3098		6	3	QTL65	13	97.81	102.41	-0.6271
	1	QTL81	18	51.71	60.81	-0.8345			3	QTL33	7	100.51	107.31	-0.4897
	1	QTL102	21	54.01	64.31	-0.3005			3	QTL6	2	100.81	107.31	-0.4493
	1	QTL116	23	57.21	68.01	-0.4393			3	QTL105	21	101.41	106.01	-0.4885
	1	QTL50	10	59.91	69.01	-0.515			3	QTL64	13	106.01	110.21	-0.7045
	1	QTL69	15	60.81	66.01	-0.549			3	QTL98	20	107.71	111.21	-0.4288
	1	QTL32	7	62.31	69.61	-0.407			3	QTL34	7	111.21	113.21	-0.4652
	1	QTL73	16	64.91	69.41	-0.6249			3	QTL83	18	111.21	117.81	-0.6151
	1	QTL94	20	73.31	84.61	-0.4392			3	QTL22	5	115.81	116.81	-0.6288
	1	QTL27	6	79.91	84.61	-0.4346			3	QTL97	20	117.81	127.71	-0.6202
	1	QTL95	20	79.91	84.61	-0.4344			3	QTL28	6	118.41	127.71	-0.4662
	1	QTL96	20	79.91	83.41	-0.4399			3	QTL21	5	123.91	126.91	-0.686
	1	QTL2	1	81.41	81.41	-0.4442			3	QTL72	15	123.91	126.91	-0.5153
	1	QTL88	19	81.41	90.71	-0.2824			3	QTL84	18	123.91	130.81	-0.5002
	1	QTL117	23	81.41	85.91	-0.4206
	1	QTL49	10	87.31	89.31	-0.6955		7	4	QTL3	1	43.91	57.01	0.3606
	1	QTL89	19	87.91	90.71	-0.2828			4	QTL17	4	43.91	47.71	-0.8323
									4	QTL134	26	49.41	53.41	0.4915
2	1	QTL1	1	167.81	176.71	0.5108			4	QTL78	16	52.11	55.21	-0.6206
	1	QTL115	23	169.21	176.91	0.395			4	QTL4	1	53.71	57.01	0.3307
	1	QTL20	5	177.51	189.21	-0.5668			4	QTL79	16	58.91	65.01	-0.3977
	1	QTL114	23	178.41	181.91	0.3992			4	QTL135	26	60.61	74.81	0.4632
	1	QTL61	13	180.01	181.31	0.5932
								8	8	QTL47	9	56	58	-0.5341
3	2	QTL104	21	59.91	64.11	-0.3022			8	QTL92	19	57.51	58.01	0.5226
	2	QTL56	11	61.81	69.41	-0.524			8	QTL10	3	64.11	67.41	-0.5884
	2	QTL38	8	72.11	79.41	-0.6337			8	QTL36	7	64.11	67.41	-0.6439
	2	QTL70	15	73.51	78.41	-0.7375			8	QTL41	8	64.11	73.61	-0.7016
	2	QTL118	23	73.61	82.81	-0.6957			8	QTL29	6	66.91	68.01	-0.8036
									8	QTL85	18	66.91	67.41	-0.8919
4	2	QTL103	21	117.51	121.51	-0.4833			8	QTL48	9	67.1	70.8	-0.7025
	2	QTL75	16	118.51	129.31	-0.4039			8	QTL106	21	68.01	74.31	-0.3495
	2	QTL90	19	120.51	133.91	-0.2955			8	QTL131	25	72.61	75.31	-0.5356
	2	QTL82	18	122.11	126.91	-0.7893
	2	QTL63	13	123.11	126.91	-0.8106		9	9	QTL30	6	40.01	50.51	-0.4876
	2	QTL76	16	123.91	129.31	-0.3994			9	QTL43	8	42.81	44.61	-0.6708
	2	QTL126	25	125.91	126.91	-0.6466			9	QTL12	3	44.61	47.01	-0.6246
	2	QTL44	9	129.3	132.6	-0.4312			9	QTL120	23	44.61	51.51	-0.388
									9	QTL31	6	51.51	60.11	-0.4297
5	3	QTL39	8	53.41	56.91	-0.8295			9	QTL11	3	52.91	56.71	-0.8836
	3	QTL51	10	54.31	56.91	-0.426			9	QTL23	5	54.71	61.11	-0.9223
	3	QTL8	3	54.71	55.51	-0.5715			9	QTL42	8	54.71	57.31	-0.9232
	3	QTL71	15	54.71	54.81	-0.5465			9	QTL54	10	62.21	64.51	-0.5608
	3	QTL60	12	55.51	58.21	-0.4797			9	QTL86	18	62.91	73.41	-0.636
	3	QTL109	22	57.71	61.81	-0.289			9	QTL37	7	68.01	69.01	-0.7318
	3	QTL133	26	58.21	59.71	-0.9262
	3	QTL9	3	59.71	63.41	-0.5775		10	10	QTL13	3	40.81	43.41	-1.0005
	3	QTL7	2	63.41	68.21	0.3885			10	QTL24	5	41.11	41.91	-1.4946
	3	QTL58	11	63.41	65.21	0.5785			10	QTL112	22	56.11	68.81	0.2771
	3	QTL128	25	68.91	74.31	0.5094			10	QTL55	10	58.41	75.21	0.4165
	3	QTL119	23	70.61	73.91	0.5183			10	QTL113	22	61.61	68.81	0.2748
	3	QTL129	25	73.91	75.31	0.457
