# Supplementary material for: A Multi-Locus Association Model Framework for Nested Association Mapping With Discriminating QTL Effects in Various Subpopulations
Source: Front Genet. 2021 Jan 18;11:590012. doi: 10.3389/fgene.2020.590012 (PMC7848182; doi:10.3389/fgene.2020.590012)
Supplement: Supplementary file 3 [file Table_2.XLSX]

## Sheet: Sheet1
Table S2.1 Effect of QTL heritability on new association method
QTL				QTL1		QTL2		QTL3		QTL4		QTL5		QTL6		QTL7		QTL8		QTL9		QTL10
Marker ID				5		15		25		35		45		55		65		75		85		95
True Position(CM)				9.7		24.4		39.7		61.6		72		87.3		96.5		116.5		133.9		147.9
0.03	Power(%)			77		60		44		60		56		46		64		46		70		69
	Estimated Position			9.84026		24.6017		40.9364		61.7883		71.825		87.837		96.7653		117.248		133.94		147.713
	Estimated Variance			0.485652		2.08583		2.13728		1.17287		1.14721		1.03481		1.64964		1.7667		0.978523		1.12458
	FPR(%)			0.7889
	effect	population	TRUE	mean	std	mean	std	mean	std	mean	std	mean	std	mean	std	mean	std	mean	std	mean	std	mean	std
		1	-0.92582	-1.11114	0.410688	-1.20105	0.461661	-1.42038	0.581831	-1.71264	0.676903	-1.47453	0.637408	-1.34791	0.5564	-1.36917	0.536842	-1.17521	0.445597	-1.32307	0.559024	-1.00748	0.40832
		2	-0.46291	-0.537653	0.327321	-0.673489	0.311499	-0.579649	0.363557	-0.785388	0.360905	-0.722592	0.429696	-0.621954	0.474661	-0.638926	0.423806	-0.57536	0.31399	-0.657799	0.386714	-0.503743	0.302585
		3	0	-0.040039	0.286211	-0.032912	0.327017	-0.029435	0.280678	-0.025797	0.297564	0.0287138	0.3532	-0.021656	0.325445	-0.000781	0.314099	0.0651419	0.292548	-0.054025	0.302109	-0.002961	0.319323
		4	0.46291	0.528698	0.284783	0.690818	0.377169	0.614609	0.392678	0.747289	0.331468	0.771112	0.38486	0.70028	0.411697	0.701143	0.375319	0.638158	0.373783	0.591613	0.32372	0.485164	0.300296
		5	0.92582	1.17128	0.402844	1.35722	0.507095	1.43495	0.667616	1.43922	0.521351	1.34393	0.495353	1.44718	0.560349	1.46513	0.549425	1.15576	0.372739	1.22495	0.416748	1.01837	0.369899
0.05	Power(%)			89		77		74		89		85		66		92		78		82		78
	Estimated Position			9.74045		24.5169		40.8878		61.7438		71.9612		87.4962		96.6413		117.954		133.67		147.632
	Estimated Variance			0.268294		1.55237		2.66355		0.731741		0.52101		1.02588		1.02873		1.92574		0.749269		0.871406
	FPR(%)			0.3
	effect	population	TRUE	mean	std	mean	std	mean	std	mean	std	mean	std	mean	std	mean	std	mean	std	mean	std	mean	std
		1	-1.41421	-1.61412	0.449174	-1.60364	0.491664	-1.49119	0.5283	-1.80307	0.74804	-1.65793	0.687233	-1.43635	0.411647	-1.74813	0.588575	-1.55102	0.503191	-1.73809	0.517041	-1.48751	0.455811
		2	-0.707107	-0.738574	0.298771	-0.866803	0.329992	-0.755183	0.359901	-0.800744	0.424256	-0.885226	0.471514	-0.828245	0.420314	-0.849742	0.45222	-0.769696	0.390611	-0.848327	0.432504	-0.747625	0.323095
		3	0	0.0405475	0.290615	-0.040287	0.351078	0.0663457	0.319993	0.0204703	0.321695	-0.047668	0.313902	-0.076483	0.423388	0.0281389	0.389495	-0.019734	0.31634	0.0529125	0.355306	-0.008564	0.303224
		4	0.707107	0.787154	0.298123	0.825714	0.46951	0.744537	0.363045	0.911369	0.369036	0.792798	0.356932	0.782825	0.47996	0.867089	0.457073	0.818853	0.396033	0.805967	0.379174	0.808746	0.305411
		5	1.41421	1.6371	0.450225	1.82667	0.54037	1.5794	0.73935	1.54966	0.58509	1.58216	0.480324	1.48523	0.481049	1.80887	0.621771	1.54	0.421873	1.59877	0.502671	1.60247	0.397804
0.08	Power(%)			98		97		90		90		96		81		98		85		80		96
	Estimated Position			9.71837		24.4546		40.1693		61.7033		72.026		87.2926		96.4772		117.302		133.719		147.792
	Estimated Variance			0.181827		0.538133		1.10395		0.235811		0.111681		0.539624		0.243233		1.59065		0.641317		0.361187
	FPR(%)			0.3222
	effect	population	TRUE	mean	std	mean	std	mean	std	mean	std	mean	std	mean	std	mean	std	mean	std	mean	std	mean	std
		1	-2.82843	-2.89807	0.384602	-2.97676	0.490972	-2.65911	0.663553	-3.19525	0.866729	-3.20875	0.903398	-2.67405	0.501957	-3.23889	0.888321	-2.81725	0.914769	-3.00183	0.701533	-3.04972	0.687397
		2	-1.41421	-1.42477	0.326246	-1.53537	0.369714	-1.38179	0.386799	-1.47662	0.386999	-1.56555	0.485354	-1.49043	0.449956	-1.62757	0.571589	-1.348	0.433956	-1.50411	0.474651	-1.53933	0.504934
		3	0	0.0266466	0.27516	0.0234851	0.321255	-0.039501	0.325155	0.0067312	0.307369	0.0169764	0.314733	-0.018183	0.384138	0.0110537	0.325427	-0.045584	0.296894	0.0503576	0.406545	-0.00199	0.344121
		4	1.41421	1.41813	0.331791	1.51312	0.490842	1.37055	0.425403	1.49966	0.33235	1.52962	0.43468	1.48224	0.52041	1.55418	0.574311	1.48419	0.521511	1.4981	0.471648	1.55576	0.388181
		5	2.82843	2.78592	0.376318	3.03421	0.765456	2.90582	0.947375	2.93374	0.604723	3.08045	0.595686	2.83935	0.544434	3.24555	0.934469	2.78982	0.745533	2.94297	0.663365	3.12991	0.610104
Table S2.2 Effect of sample size on new association method
QTL				QTL1		QTL2		QTL3		QTL4		QTL5		QTL6		QTL7		QTL8		QTL9		QTL10
Marker ID				5		15		25		35		45		55		65		75		85		95
True Position(CM)				9.7		24.4		39.7		61.6		72		87.3		96.5		116.5		133.9		147.9
4*100	Power(%)			81		73		81		69		74		41		50		71		62		46
	Estimated Position			9.83333		26.9836		40.1667		61.9377		72.3351		87.6146		96.96		116.839		133.887		147.6
	Estimated Variance			0.474342		2.81568		1.35335		0.495302		1.52508		0.926974		1.16198		1.26756		0.937818		1.37889
	FPR			2.0667
	effect	population	TRUE	mean	std	mean	std	mean	std	mean	std	mean	std	mean	std	mean	std	mean	std	mean	std	mean	std
		1	-2.12132	-2.48321	0.501033	-2.12981	0.724589	-2.18096	0.777552	-2.93451	1.00095	-2.47023	1.28874	-2.35756	0.9339	-2.64082	0.784461	-2.35087	1.04846	-2.59779	0.897572	-2.37281	0.826984
		2	-0.707107	-0.769238	0.358588	-0.799658	0.479406	-0.63272	0.50427	-1.14987	0.482695	-0.885768	0.628749	-0.77401	0.605457	-0.858051	0.533351	-0.804545	0.581322	-0.880311	0.574884	-0.61636	0.474716
		3	0.707107	0.798578	0.366713	0.613743	0.595555	0.943008	0.444668	0.756777	0.505613	0.864865	0.552004	1.06023	0.529382	0.72937	0.505375	0.907219	0.512879	0.748806	0.614474	0.692441	0.351039
		4	2.12132	2.21284	0.654877	2.40204	0.628069	2.18141	0.809348	2.46305	0.680259	2.7664	0.892098	2.39235	1.22727	2.89552	0.85345	2.50939	0.902906	2.32859	1.01312	2.02593	0.680503
6*100	Power(%)			99		94		85		93		93		96		97		94		88		78
	Estimated Position			9.71818		24.2095		39.9224		61.6226		71.5367		87.5917		96.5495		116.649		133.061		148.05
	Estimated Variance			0.180907		1.42052		1.09298		0.158888		1.13939		0.658813		0.239845		0.982398		7.74772		1.1933
	FPR			1.1889
	effect	population	TRUE	mean	std	mean	std	mean	std	mean	std	mean	std	mean	std	mean	std	mean	std	mean	std	mean	std
		1	-3.53553	-3.56732	0.67819	-3.30464	0.832683	-3.31145	0.770478	-4.17207	1.33575	-3.50871	0.940422	-3.53299	0.823204	-3.96076	1.00246	-2.88724	1.16417	-3.64315	1.04166	-3.18086	0.995834
		2	-2.12132	-2.05551	0.559685	-2.09226	0.579266	-2.10194	0.656234	-2.31326	0.70211	-2.26533	0.586575	-2.30369	0.669069	-2.14445	0.745385	-1.75826	0.705477	-2.2784	0.956568	-1.98175	0.661817
		3	-0.707107	-0.771451	0.485712	-0.606027	0.601697	-0.678208	0.470707	-0.722476	0.631345	-0.622315	0.532385	-0.74064	0.48462	-0.781273	0.409197	-0.794073	0.625841	-0.75363	0.579707	-0.533535	0.55044
		4	0.707107	0.646263	0.700518	0.765857	0.568979	0.62929	0.584459	0.774323	0.593761	0.699326	0.612746	0.773459	0.735617	0.740264	0.706716	0.557107	0.520801	0.715707	0.715375	0.619666	0.449137
		5	2.12132	2.23422	0.540372	2.16676	0.715428	2.10349	0.870243	2.14597	0.717154	2.15093	0.575483	2.34289	0.585395	2.11074	0.727185	2.00994	0.894727	1.94247	0.756663	2.03113	0.580086
		6	3.53553	3.62249	0.704008	3.50633	0.784537	3.42894	0.832009	3.7448	0.997456	3.52677	0.683875	3.73762	0.696424	3.52884	0.619758	2.84548	1.40144	3.60471	1.07782	3.47568	0.896735
8*100	Power(%)			100		97		94		98		95		96		98		95		90		88
	Estimated Position			9.736		24.3337		40.3404		61.7122		71.8882		87.7313		96.5		116.525		133.833		148.397
	Estimated Variance			0.25327		0.379712		1.2699		0.301975		0.462538		0.592295		0		0.443195		1.00367		1.22973
	FPR			1.3444
	effect	population	TRUE	mean	std	mean	std	mean	std	mean	std	mean	std	mean	std	mean	std	mean	std	mean	std	mean	std
		1	-4.94975	-5.18257	0.755162	-4.61354	0.840564	-4.21703	1.39272	-5.04652	1.74863	-5.46872	0.913033	-4.51336	0.883988	-5.04018	1.15294	-4.15521	0.975446	-4.42659	1.46064	-3.88003	1.21473
		2	-3.53553	-3.65109	0.662088	-3.55558	0.556038	-3.13789	1.02061	-3.52321	0.923198	-3.70547	0.592513	-3.57872	0.729722	-3.50534	0.952157	-3.01862	0.802068	-2.9801	1.01587	-2.88559	0.965467
		3	-2.12132	-2.22935	0.591942	-1.93277	0.821141	-1.77621	0.719656	-2.20606	0.701532	-2.03322	0.59325	-2.018	0.477386	-2.20867	0.59538	-2.23647	0.582923	-1.76468	0.782213	-1.64114	0.64826
		4	-0.707107	-0.62316	0.623164	-0.69214	0.615045	-0.673007	0.48492	-0.732104	0.992163	-0.726622	0.604573	-0.710438	0.921025	-0.703356	0.729938	-0.746648	0.538634	-0.550002	0.540039	-0.615175	0.572862
		5	0.707107	0.74381	0.501578	0.845414	0.814544	0.611562	0.833989	0.696277	0.560696	0.773799	0.483853	0.653741	0.589253	0.76998	0.674046	0.688635	0.440951	0.533874	0.515105	0.474809	0.482894
		6	2.12132	2.14023	0.530169	2.0826	0.494028	1.90854	0.766234	2.09449	0.665111	2.11275	0.565441	2.23741	0.625411	1.97372	0.664218	1.88275	0.547157	1.70419	0.667156	1.87601	0.677844
		7	3.53553	3.49869	0.842304	3.54729	0.805672	2.99635	0.882059	3.46211	1.09013	3.76939	0.699272	3.23555	0.636042	3.50915	0.786207	2.92253	0.766581	2.36404	3.89205	2.81713	1.12742
		8	4.94975	4.72558	0.846697	5.20324	0.675082	4.40524	1.26509	4.86725	1.26271	4.64276	0.753928	4.9438	0.869001	5.1613	1.01458	4.95504	0.709894	3.92152	1.24806	3.86908	0.885808
Table S2.3 Effect of QTL type on new association method
	QTL*			Estimated effects in different population					Mean(std)	True Position (CM)	Power(%)	Estimated Position	Estimated Variance	FPR(%)
				1	2	3	4	5
0.2	Fixed effect QTL	true effect		1.5	1.5	1.5	1.5	1.5						0.1333
		1	mean	1.50737	1.47757	1.49419	1.50704	1.68242	1.53372	9.7	94	9.7383	0.261142
			std	0.379535	0.432363	0.452925	0.508484	0.435398	0.441741
		2	mean	1.5322	1.61954	1.58045	1.60261	1.55579	1.57812	24.4	94	24.2777	0.906506
			std	0.428717	0.547252	0.678281	0.750289	0.660538	0.613015
		3	mean	1.55875	1.54183	1.60328	1.62525	1.5594	1.5777	39.7	89	40.4816	2.05368
			std	0.595178	0.529128	0.479479	0.601407	0.826288	0.606296
		4	mean	1.77927	1.76351	1.69102	1.57483	1.68741	1.69921	61.6	85	61.8824	1.18695
			std	0.675558	0.602712	0.588328	0.643046	0.645431	0.631015
		5	mean	1.76284	1.75655	1.6654	1.81437	1.63309	1.72645	72	90	71.8278	0.726393
			std	0.811047	0.790212	0.647282	0.662814	0.770439	0.736359
	Random effect QTL	6	true effect	1.51983	2.49554	1.84648	1.91425	2.34962		87.3	86	87.1874	0.782693
			mean	1.4595	2.70474	1.9529	2.0694	2.48358	2.13402
			std	0.496716	0.694803	0.613935	0.777685	0.856352	0.687898
		7	true effect	1.47749	1.78774	1.95134	2.33438	3.51071		96.5	91	96.4414	0.637998
			mean	1.69108	2.03712	2.06604	2.48551	3.75454	2.40686
			std	0.584859	0.873515	0.687939	0.755938	0.822875	0.745025
		8	true effect	1.72606	1.25072	2.40466	1.79065	1.39844		116.5	91	116.601	0.814111
			mean	1.73157	1.14605	2.59526	1.94856	1.63777	1.81184
			std	0.549309	0.574262	0.454541	0.724298	0.681726	0.596827
		9	true effect	1.82134	1.88575	2.58172	3.95885	1.32024		133.9	95	133.844	0.295934
			mean	2.06868	2.24831	2.64227	3.92185	1.43868	2.46396
			std	0.562729	0.842394	0.728369	0.67263	0.583573	0.677939
		10	true effect	1.96069	2.96952	1.69	0.77011	2.20629		147.9	91	147.962	0.78906
			mean	1.97392	2.90811	1.75617	0.883401	2.24383	1.95309
			std	0.486371	0.567843	0.680462	0.594134	0.468058	0.559374
0.8	Fixed effect QTL	true effect		1.5	1.5	1.5	1.5	1.5						0.1778
		1	mean	1.53473	1.51851	1.42959	1.48494	1.6676	1.52707	9.7	92	9.71957	0.187663
			std	0.428009	0.489408	0.430733	0.443765	0.428992	0.444182
		2	mean	1.74389	1.67994	1.68749	1.66663	1.83992	1.72357	24.4	95	24.4095	1.13813
			std	0.550569	0.536358	0.707406	0.699633	0.617641	0.622321
		3	mean	1.52149	1.61028	1.55081	1.63278	1.42626	1.54832	39.7	83	40.9205	2.49699
			std	0.586929	0.530243	0.580887	0.619018	0.804163	0.624248
		4	mean	1.77281	1.76227	1.75306	1.65502	1.66519	1.72167	61.6	86	61.757	0.930723
			std	0.719415	0.617223	0.63114	0.533409	0.727082	0.645654
		5	mean	1.79914	1.73439	1.67251	1.80789	1.77866	1.75852	72	88	71.9477	0.803008
			std	0.769827	0.70863	0.606497	0.645383	0.726835	0.691434
	Random effect QTL	6	true effect	1.51983	2.12308	2.08871	2.18221	2.51532		87.3	81	87.1757	0.852633
			mean	1.48949	2.3771	2.05355	2.34478	2.81781	2.21654
			std	0.650867	0.745132	0.763362	1.13801	0.988348	0.857144
		7	true effect	1.47749	1.66095	1.86991	2.2516	3.2304		96.5	85	96.3791	0.748185
			mean	1.67847	1.97786	2.18945	2.59762	3.5361	2.3959
			std	0.6097	0.753651	0.58823	0.858505	1.0675	0.775518
		8	true effect	1.72606	1.50051	2.08492	2.03513	1.83031		116.5	92	116.674	0.969108
			mean	1.80638	1.53405	2.37804	2.41793	2.19119	2.06552
			std	0.733924	0.597328	0.602263	0.846507	0.764525	0.708909
		9	true effect	1.82134	1.95394	2.47832	3.6559	2.8135		133.9	86	133.905	0.408459
			mean	2.08249	2.22579	2.5684	3.6567	2.74986	2.65665
			std	0.659218	0.769021	0.738604	0.720153	0.585698	0.694539
		10	true effect	1.96069	2.71202	2.40599	1.75456	2.22555		147.9	93	147.922	0.402786
			mean	2.01832	2.72676	2.52465	1.90291	2.39832	2.31419
			std	0.560311	0.685542	0.818096	0.728791	0.674468	0.693442
