# Supplementary material for: A Multi-Locus Association Model Framework for Nested Association Mapping With Discriminating QTL Effects in Various Subpopulations
Source: Front Genet. 2021 Jan 18;11:590012. doi: 10.3389/fgene.2020.590012 (PMC7848182; doi:10.3389/fgene.2020.590012)
Supplement: Supplementary file 4 [file Table_3.XLSX]

## Sheet: Sheet1
Table S3 Additional QTL and their linked genes for 3 flowering time traits (DA, DS and ASI) in maize
trait	Marker name	Chr.	Linkage position	LOD value	r2 (%)	Position(bp)	Nearby gene	Gene’s position		Gene family	Function prediction
DA	PZA01391.1	1	116.5	3.83	0.82	204757929	GRMZM2G167548	204754853	204758556	PF10159	multiple myeloma tumor-associated protein 2, putative, expressed
	PZA03741.1	1	127.6	3.52	0.73	217587466	GRMZM2G061487	217586061	217587629	PF00847	ethylene-responsive transcription factor, putative, expressed
	umc128.2	1	134.8	6.41	0.53	228254601	GRMZM2G346455	228245258	228256942		alpha-galactosidase precursor, putative, expressed
	PZA00856.2	1	199.4	4.19	0.2	296905665	AC217358.3_FG003	296904354	296908116	PF01866	diphthamide biosynthesis protein, putative, expressed
	PZA03165.1	2	109.9	7.78	0.64	205035850	GRMZM2G166337	205034504	205036300	PF00249	MYB family transcription factor, putative, expressed
	PZA02090.1	3	15	7.23	0.38	4189821	GRMZM2G051262	4189557	4195483	PF03901	Alg9-like mannosyltransferase protein, putative, expressed
	PHM1184.26	4	7.2	5.9	0.35	3046717	GRMZM2G172491	3046687	3049508	PF00067	cytochrome P450, putative, expressed
	PZA00682.17/2	4	139.7	7.93	0.31	239370714	GRMZM2G057265	239370222	239371625		expressed protein
	PZA00191.5	5	3.5	5.77	0.53	2120221	GRMZM2G121826	2115823	2121203	PF07714	protein kinase family protein, putative, expressed
	PZA03226.3	5	50.8	5.8	0.6	20199664	GRMZM2G070523	20197754	20200691	PF00249	MYB family transcription factor, putative, expressed
	PZA01680.3	5	127.2	10.64	0.28	209682546	GRMZM2G101613	209721762	209723507	PF02234	cyclin-dependent kinase inhibitor, putative, expressed
	PZA01060.1	5	153.4	5.24	0.28	217376156	GRMZM5G840560	217357584	217376298	PF02364	1,3-beta-glucan synthase component, putative, expressed
	PZA03047.12	6	6.9	6.74	0.71	31412258	GRMZM2G099186	31411831	31415600	PF00098	splicing factor, arginine/serine-rich 7, putative, expressed
	PZA03488.1	6	22.1	9.27	0.66	95604950	GRMZM2G170281	95602483	95605694	PF02990	transmembrane 9 superfamily member, putative, expressed
	PZA00473.5	6	45.9	3.84	0.43	124146768	GRMZM2G002959	124145714	124151895	PF02770,	acyl-coenzyme A dehydrogenase, mitochondrial precursor, putative, expressed
										PF00441,
										PF02771
	PZA01875.1	6	108.2	3.88	0.44	167034073	AC233870.1_FG003	167033770	167036545		ELF3 protein, putative, expressed
	PZA01278.2	7	121.1	3.38	0.64	171734222	GRMZM2G025992	171733893	171737098	PF00080	copper/zinc superoxide dismutase, putative, expressed
	PZA01044.1	7	134.4	6.01	0.83	175197945	GRMZM2G140758	175197275	175198251	PF08571	expressed protein
	PZA00368.1	8	17.1	4.33	0.38	5678681	GRMZM2G154896	5597273	5600860	PF08661	RPA3 - Putative single-stranded DNA binding complex subunit 3, expressed
	PHM14104.23	8	123.2	3.81	0.16	171893959	GRMZM2G404056	171891444	171894441	PF00753	DNA repair metallo-beta-lactamase, putative, expressed
	PZA00285.3	9	12.6	8.34	0.21	8955852	GRMZM2G142057	8956846	8957884		expressed protein
	PZA02252.2	9	74.2	4.85	0.28	140970753	GRMZM2G007406	140949345	140950289	PF00847	Integrase-type DNA-binding superfamily protein
	PZA01313.2	10	5.9	8.32	0.24	4072690	GRMZM2G129804	4071331	4073937	PF01132,	elongation factor P, putative, expressed
										PF09285,
										PF08207
	PZA02049.1	10	81.6	10.26	0.5	144469845	GRMZM2G037226	144468742	144471037	PF00076	RNA binding protein, putative, expressed
	PZA02527.2	10	101.9	7.36	0.31	148972756	GRMZM2G104613	148968847	148972562	PF00180	dehydrogenase, putative, expressed
DS	PZA02129.1	1	3.7	9.33	0.25	3733167	GRMZM2G030299	3730308	3734425	PF03881	methylthioribose kinase, putative, expressed
	PHM6238.36	1	13.4	4.82	0.3	7193713	GRMZM2G057158	7192641	7198439	PF00240,	Ubiquitin family domain containing protein, expressed
										PF00627
	PZA01391.1	1	116.5	4.06	0.68	204757929	GRMZM2G167548	204754853	204758556	PF10159	multiple myeloma tumor-associated protein 2, putative, expressed
	PZA03064.6	1	146	4.37	0.5	249417407	GRMZM2G058227	249418817	249421594	PF03009	glycerophosphoryl diester phosphodiesterase family protein, putative, expressed
	PZA03577.1	2	154.9	10.65	0.4	236354027	GRMZM2G042343	236408643	236411957	PF00076	RNA recognition motif containing protein, putative, expressed
	PZA02090.1	3	15	8.11	0.34	4189821	GRMZM2G051262	4189557	4195483	PF03901	Alg9-like mannosyltransferase protein, putative, expressed
	PZA01688.3	3	145.3	4.37	0.4	225308118	GRMZM2G040401	225301514	225308308	PF07933	adaptin ear-binding coat-associated protein 2, putative, expressed
	PHM1184.26	4	7.2	3.26	0.34	3046717	GRMZM2G172491	3046687	3049508	PF00067	cytochrome P450, putative, expressed
	PZA01926.1	4	69.8	9.32	0.63	159073222	GRMZM2G125320	159072288	159078759		expressed protein
	PHM4125.11	4	129.3	11.39	0.44	236701272	GRMZM2G101818	236700680	236701697		expressed protein
	PZA00191.5	5	3.5	9.31	0.56	2120221	GRMZM2G121826	2115823	2121203	PF07714	protein kinase family protein, putative, expressed
	PHM13122.43	5	13.3	4.44	0.44	4201060	GRMZM2G152796	4200507	4201934	PF02309	OsIAA24 - Auxin-responsive Aux/IAA gene family member, expressed
	PZA00865.1	5	30.8	6.49	0.28	9329640	GRMZM2G122863	9328996	9332188		expressed protein
	PZA01060.1	5	153.4	6.22	0.22	217376156	GRMZM5G840560	217357584	217376298	PF02364	1,3-beta-glucan synthase component, putative, expressed
	PZA03047.12	6	6.9	6.75	0.72	31412258	GRMZM2G099317	31415722	31419969	PF00098	splicing factor, arginine/serine-rich 7, putative, expressed
	PZA01552.1	6	48	4.17	0.41	129703454	GRMZM2G403007	129702914	129703989		LTPL152 - Protease inhibitor/seed storage/LTP family protein precursor, expressed
	PZA01875.1	6	108.2	3.74	0.47	167034073	AC233870.1_FG003	167033770	167036545		ELF3 protein, putative, expressed
	PZA02035.5	7	7	5.14	0.2	2582718	GRMZM2G043383	2584958	2590700	PF00118	T-complex protein, putative, expressed
	PZA00424.1	7	134.1	6.15	0.33	174785900	GRMZM2G134295	174786771	174789743	PF05916	PSF2 - Putative GINS complex subunit, expressed
	PZA01600.2	8	10.5	3.2	0.29	4281604	GRMZM2G171122	4281244	4285765		gb protein, putative, expressed
	PHM4711.14	8	18.3	3.63	0.66	6705839	GRMZM2G044337	6701372	6706853	PF00282	decarboxylase, putative, expressed
	PZA00675.1	8	91.3	12.09	0.61	162756335	GRMZM2G471051	162752046	162752849		LTPL39 - Protease inhibitor/seed storage/LTP family protein precursor, expressed
	PHM3925.79	9	0	3.37	0.24	4009899	GRMZM2G110832	4009266	4010953	PF04535	membrane associated DUF588 domain containing protein, putative, expressed
	PZA02344.1	9	23.8	4.66	0.31	13772771	GRMZM2G156006	13755742	13756504	PF00847	AP2 domain containing protein, expressed
	PHM9374.5	9	31.2	3.99	0.62	17750933	GRMZM2G111962	17752112	17753418	PF06697	expressed protein
	PZA02554.1	10	0	6.47	0.41	2454299	GRMZM5G832378	2457981	2463565	PF08660	UDP-N-acetylglucosamine transferase subunit ALG14, putative, expressed
	PZA01451.1	10	25	4.02	0.77	9378309	GRMZM2G118286	9379084	9402965	PF00501	acyl-CoA synthetase protein, putative, expressed
	PZA02049.1	10	81.6	3.91	0.5	144469845	GRMZM2G037226	144468742	144471037	PF00076	RNA binding protein, putative, expressed
	PZA02527.2	10	101.9	6.07	0.27	148972756	GRMZM2G177151	148926902	148929074		C2H2-type zinc finger
ASI	PZA01271.1	1	0	5.23	0.19	1963154	GRMZM2G060296	1962962	1970150	PF00448,	signal recognition particle receptor, putative, expressed
										PF04086,
										PF02881
	PZA03551.1	1	24.4	5.01	0.45	12248731	GRMZM2G169747	12250364	12252005	PF01535	PPR repeat domain containing protein, putative, expressed
	PZB01957.1	1	43.2	4.53	0.6	26202944	GRMZM2G079823	26197451	26203843		expressed protein
	PZA02292.1	1	65.7	5.98	0.49	51291743	GRMZM2G084783	51291271	51292601	PF01106	nifU, putative, expressed
	PZA00276.18	1	191.7	4.75	0.54	293150895	GRMZM2G061626	293154769	293155800		ZOS3-21 - C2H2 zinc finger protein, expressed
							GRMZM2G061900	293135180	293138761	PF00071	ras-related protein, putative, expressed
	PZA00680.3	2	0	3.45	0.28	1094394	GRMZM2G049495	1046782	1138919	PF00023,	acyl-CoA-binding domain-containing protein 6, putative, expressed
										PF00887
	PZA00108.4	2	38.6	3.92	0.52	13851652	GRMZM2G032218	13856245	13864605	PF00664,	ABC transporter family protein, putative, expressed
										PF00005
	PZA00590.1	2	53.3	4.42	0.53	22069205	GRMZM2G404973	22068797	22071156	PF00320	expressed protein
	PZA03602.1	2	120.5	3.52	0.71	212537417	GRMZM2G044126	212536222	212541141	PF11717,	MYST-like histone acetyltransferase 1, putative, expressed
										PF01853
	PHM3852.23	3	145.3	7.41	0.49	225307987	GRMZM2G040401	225301514	225308308	PF07933	adaptin ear-binding coat-associated protein 2, putative, expressed
	PZA02509.15	4	0	8.1	0.35	1255685	GRMZM2G308860	1251953	1256370	PF01061,	white-brown complex homolog protein 11, putative, expressed
										PF00005
	PZA02358.1	4	31.6	3.76	3.4	11389227	GRMZM2G008259	11389157	11413875	PF00628,	PHD finger protein, putative, expressed
										PF12165
	PZA01122.1	4	33.9	5.41	2.98	12609493	GRMZM2G099669	12625007	12626255
	PZD00030.2	4	90.7	6.79	0.61	178889832	GRMZM2G370777	178887359	178894404	PF01486,	OsMADS22 - MADS-box family gene with MIKCc type-box, expressed
										PF00319
	PZA00818.1	5	0.6	7.48	0.47	unknown
	PZA03172.3	5	98.2	13.39	0.78	188967651	GRMZM2G040924	188966869	188969047	PF00249	MYB family transcription factor, putative, expressed
	PZA02480.1	5	152.3	4.81	0.22	215833640	AC232393.1_FG009	215836583	215838313	PF01535	tetratricopeptide-like helical, putative, expressed
	PZA01527.1	6	8.8	15.46	0.42	58264144	GRMZM2G103230	58263970	58271107	PF00628	PHD-finger family protein, expressed
	PHM13020.10	6	45.7	9.25	0.73	123770193	GRMZM2G064001	123766758	123770460		haloacid dehalogenase-like hydrolase family protein, putative, expressed
	PHM4748.16	6	78.6	3.8	4.35	158417337	GRMZM2G120175	158412219	158417598	PF05653	DUF803 domain containing, putative, expressed
	PZA01468.1	6	86.8	4.65	3.18	161548253	GRMZM2G090245	161451718	161452634	PF00190	Cupin domain containing protein, expressed
	PZA02872.1	7	39.9	5.39	0.91	13174365	GRMZM2G144653	13173972	13176516	PF00085	thioredoxin, putative, expressed
	PZA01802.3	7	114.6	5.5	0.63	168660135	GRMZM2G000718	168657202	168660806	PF03908	sec20 domain containing protein, expressed
	PHM1834.47	8	92.1	3.45	5.31	163742555	GRMZM2G091435	163743450	163746124	PF02681	Divergent PAP2 family domain containing protein, expressed
	PZA02746.2	8	94.1	9.86	5.15	164376577	GRMZM2G024799	164376308	164380169	PF00612	IQ calmodulin-binding motif domain containing protein, expressed
	PZA00189.23	8	119	3.63	1.01	171302381	GRMZM2G310115	171389637	171408843	PF00134	proline-rich family protein, putative, expressed
	PHM2749.10	8	127.4	3.74	1.02	172948568	GRMZM5G896196	173040571	173040720
	PZA02613.1	9	57.3	3.39	0.71	120363712	GRMZM2G132238	120365364	120366799	PF00656	ICE-like protease p20 domain containing protein, putative, expressed
	PHM1766.1	9	74	5.58	0.66	140774640	GRMZM2G083427	140823545	140832741	PF03798	Protein transporter of the TRAM (translocating chain-associating membrane) superfamily
	PHM13681.12	9	107.6	7.85	0.34	153037306	GRMZM2G115674	153035800	153037781		expressed protein
	PZA02554.1	10	0	5.67	0.43	2454299	GRMZM5G832378	2457981	2463565	PF08660	UDP-N-acetylglucosamine transferase subunit ALG14, putative, expressed
	PZA01451.1	10	25	4.5	0.64	9378309	GRMZM2G118286	9379084	9402965	PF00501	acyl-CoA synthetase protein, putative, expressed
